# Supplementary material for: Discovery of Fungus-Specific Targets and Inhibitors Using Chemical Phenotyping of Pathogenic Spore Germination
Source: mBio. 2021 Jul 27;12(4):e01672-21. doi: 10.1128/mBio.01672-21 (PMC8406298; doi:10.1128/mBio.01672-21)
Supplement: DATA SET S1 [file mbio.01672-21-sd001.xlsx]

## Sheet: Sheet1
PubChem CID	Structure	Yeast Inhibition: % Inhibition	Cytotoxicity: Relative Cell Viability (% of Negative Control)	Enzyme Inhibition: Relative NanoLuc Signal ( % of Negative Control)
17520		101.531	3.28526	93.5514
27144		99.9921	31.6571	106.292
27297		101.833	4.69183	110.358
66123		79.5118	67.9475	95.9486
76937		22.1479	59.9066	99.4464
99741		49.1736	40.8199	108.189
121637		100.876	3.03603	96.2844
243059		98.886	46.0711	108.117
282938		101.377	24.9369	107.253
292929		100.624	5.86089	103.167
302279		101.466	3.14785	101.028
310131		59.7952	66.9541	98.8015
652808		28.0399	113.054	114.719
673711		94.2743	86.2612	105.987
688709		100.019	91.6265	102.123
697528		71.5665	96.0742	106.868
700009		82.1583	96.3025	96.9986
700148		59.4149	84.1006	109.162
700976		78.1014	97.537	109.709
701070		1.68546	92.8827	99.1997
707936		101.198	3.52515	98.324
709153		101.923	3.33695	102.942
717711		28.9472	90.0338	95.7862
723732		27.751	79.8478	106.895
731806		63.9729	91.1224	114.583
733834		89.7284	96.8014	108.348
749608		75.5134	95.9941	110.188
763894		23.1933	98.0157	64.433
766532		95.9788	56.4415	99.8476
767639		73.9869	96.1718	105.224
768672		37.4488	109.023	108.111
773093		73.1463	62.4912	109.683
780598		81.006	97.4653	104.004
790960		81.4427	90.5768	106.176
803194		98.4438	16.5451	113.685
820752		101.833	115.447	107.088
852322		65.7311	77.2681	105.022
874714		87.5975	75.9493	107.706
889748		67.9082	26.6901	111.9
899259		45.2851	84.5437	108.146
944383		53.3646	92.8908	108.176
955598		98.1893	34.1904	105.025
957599		59.8534	9.98475	105.776
962333		53.3829	73.9206	39.5979
973573		75.724	108.114	107.602
983861		55.5995	101.642	55.5781
1092459		99.9554	89.3809	103.16
1186249		44.5616	75.2622	100.033
1190482		2.49611	90.8512	15.9852
1204290		71.4343	92.8516	66.5291
1263311		-2.6455	86.6172	83.6058
1307471		59.913	98.6852	51.2215
1391595		65.6385	93.6462	97.8347
1475928		77.8965	58.0517	108.702
1505880		77.5099	87.7137	105.317
1528700		-8.77062	93.1114	46.4726
1570496		47.1217	84.5491	108.827
1589778		72.4951	85.9653	109.484
1589789		79.639	74.044	108.782
1636480		67.6769	86.7974	104.195
1653621		77.4095	75.1302	99.9942
1653635		51.7068	102.854	108.184
1713451		41.0563	106.37	109.119
1992009		96.5874	2.12129	107.853
2008712		68.8928	97.8805	109.25
2049334		53.3189	88.2799	98.9927
2049855		100.624	38.8956	108.333
2129690		80.0589	104.304	109.838
2133779		98.3482	3.52908	49.9723
2139195		99.1067	6.2879	106.255
2200363		64.6001	71.8205	110.192
2238990		57.0075	79.5905	104.799
2238992		73.6041	70.0202	105.59
2238994		84.8588	75.6907	103.981
2239015		45.3894	75.3842	99.8367
2354424		88.9107	81.4336	100.542
2497352		92.5104	96.1623	98.0665
2769740		101.485	2.74963	105.702
2771030		99.1015	94.3428	105.969
2793380		77.9683	5.65866	105.071
2831154		48.2477	24.3205	107.947
2834581		101.186	4.30296	95.2998
2896856		43.8969	5.41476	101.422
2919713		67.2003	94.3112	98.5727
2936975		49.2661	93.724	111.815
2943193		57.355	90.5056	99.5296
2951953		52.2599	94.9381	104.117
2954695		101.679	99.364	109.18
2974037		90.7376	102.217	112.474
2981975		70.3735	88.6598	109.33
2992099		58.9516	99.2357	104.816
3090522		87.6537	90.5519	109.953
3163780		-1.29704	59.5297	105.766
3242906		100.552	103.465	106.591
3287596		100.162	45.8738	107.102
3355288		9.35087	104.49	94.8302
3377203		66.6381	86.2649	105.971
3397555		101.341	17.7067	102.941
3516311		20.1307	72.6596	108.418
3521356		52.2844	102.113	108.631
3624343		45.6845	23.4406	98.5816
3629287		97.9252	19.4134	100.565
3797566		91.9203	98.4867	107.556
4081132		101.531	84.9494	104.134
4086498		20.2099	106.763	107.963
4102712		46.7674	43.8802	107.557
4111118		100.744	7.09861	105.976
4162926		101.485	20.7716	106.062
4169124		-0.425327	82.8226	98.2973
4199189		101.186	31.1433	58.8193
4345313		101.186	28.7706	105.961
4360162		72.3117	41.9146	106.047
4413055		9.46156	49.5147	4.55771
4458495		87.8139	52.5441	89.1056
4471873		82.2396	78.7696	99.5157
4684724		50.4264	34.8553	100.837
4690650		25.9425	66.7942	101.078
4714160		14.9405	90.5092	94.9224
4736829		62.6092	96.297	107.565
4737365		99.1708	25.203	96.1943
4754109		6.64177	95.8804	48.9055
4893324		-3.02132	84.6531	96.5251
4913014		99.6375	68.7359	108.901
5351098		98.9414	2.8594	84.7569
5639066		-15.7036	105.089	93.4276
5769808		70.1757	14.3656	88.0922
5769972		79.0896	97.3352	106.109
5991625		65.3128	72.4519	92.3617
6104220		51.6694	50.8036	105.038
6263817		48.9741	84.3483	110.254
7086348		30.967	91.3023	106.744
7119035		38.7922	89.2023	107.619
7120750		72.7308	79.7506	107.55
7167022		52.4123	83.545	107.319
7178481		15.8492	88.2883	109.907
7185492		98.9581	40.0251	110.73
7185494		101.679	45.7383	107.493
7202929		16.496	66.0624	95.7921
7294823		31.5207	104.879	96.8788
7456205		101.621	4.09064	92.5539
7471335		101.621	4.05077	104.703
7503016		20.4361	97.2441	107.815
8720355		45.7736	71.8657	110.228
8839503		37.2892	103.458	104.909
16010290		-0.717888	103.49	73.5474
16032794		5.16431	115.173	95.4543
16187117		83.7129	118.002	110.508
16433415		82.8864	79.6747	102.646
16456321		84.7229	12.0788	107.768
16456368		101.621	2.795	107.043
16456942		57.6743	69.7207	109.366
16801811		23.9953	86.866	106.509
16804490		17.9397	94.5489	107.387
16805904		-24.1806	89.2816	42.8886
16823609		2.42773	99.8807	106.909
16824016		20.856	94.8823	106.527
16876071		58.0766	86.8576	107.181
16883840		3.5396	62.5668	107.709
16934153		-7.41669	76.3871	58.2051
16934160		-6.10644	75.3289	22.105
16934170		-6.64799	77.4986	19.6206
16942479		34.2819	109.273	110.422
16951905		-5.50887	101.255	106.709
16951979		27.0675	102.847	95.8912
16955786		21.9219	85.9486	108.255
17016619		33.9902	67.8845	99.0303
18558862		36.7128	88.1596	97.1234
18576765		3.7784	88.5386	75.8743
18585549		29.111	96.0747	108.925
18585630		15.1721	104.725	107.138
20896311		5.57946	94.5197	96.8223
24280258		7.45506	103.417	94.3954
25283140		-15.5929	79.8999	48.3715
25283686		2.81161	103.72	107.341
25667819		-7.38301	101.855	109.085
25813521		19.4093	105.84	94.9323
25835862		41.5855	104.563	96.6499
27373469		33.0399	109.282	97.5494
27373907		49.7481	97.5986	97.9773
27375613		9.36197	93.9501	98.5053
27460748		22.4988	112.895	102.338
30860168		82.014	93.6986	98.6688
30865811		68.2486	100.102	96.7351
42065409		15.5158	90.0275	110.489
42099839		43.5549	79.2763	97.7713
42268033		19.1021	102.45	93.4266
42589452		100.87	51.8079	107.936
43842355		76.4641	28.9106	109.046
43967671		78.9071	97.1251	98.0804
44070699		-15.7211	97.2321	65.2344
44116743		95.9523	64.3103	95.91
44117349		15.3875	106.388	96.2171
44117394		9.70433	105.373	96.8897
45283772		43.991	96.7574	94.0556
46074589		-4.66285	105.666	88.1735
49671361		-10.5291	102.433	96.6648
49701731		1.4109	102.214	95.0333
49701828		-11.412	94.1945	98.539
49722107		32.5696	98.5463	99.2978
53212169		-17.8494	105.355	24.8896
71780502		-2.88309	91.7544	93.0987
71781394		95.6077	103.06	94.2795
71782913		99.4753	66.5616	93.0967
71786870		39.66	90.083	94.0348
71786876		12.1607	97.1115	90.5321
71786877		9.96929	89.7777	92.0279
71786985		10.994	101.66	96.4726
71786989		16.0356	102.238	89.8882
71786990		8.28573	94.2546	90.8183
71786992		-10.0614	104.616	95.485
71787916		28.7807	101.054	95.9971
71788301		8.33013	91.4392	94.6242
71795763		-14.5228	90.433	19.5374
71796286		3.13146	99.1833	91.6534
71797038		47.0279	94.6006	94.2071
71797126		20.2674	106.37	96.43
71798856		54.7556	93.5787	94.5469
71799471		2.56831	101.395	95.7029
71799766		7.85189	99.8547	94.6925
71801965		3.86631	95.9173	97.3582
71802096		42.7191	103.599	93.5652
71803023		44.0354	90.7272	94.5499
71803055		6.99161	63.7839	92.645
71804107		7.85189	94.0163	39.0956
71807060		5.92456	100.676	97.1918
71807075		9.57245	93.1295	93.591
71811049		3.99914	99.2488	94.6589
72718563		79.6667	92.005	96.438
72720194		29.6285	70.6243	95.4137
76149097		10.3957	94.5323	92.0397
76150259		-2.05091	108.556	97.4652
76150266		-14.043	92.903	98.0774
76151751		14.7119	97.7714	92.6054
91624614		-0.477867	96.5627	97.0313
91626508		53.8953	98.3396	93.2869
91628556		83.13	88.7137	87.9902
91629266		31.4992	103.134	99.386
91630328		3.01849	93.2979	99.1274
